# Supplementary material for: Same emotion, different stimuli: A context-sensitive method to evoke nostalgia
Source: Behav Res Methods. 2026 Apr 7;58(4):105. doi: 10.3758/s13428-026-02971-9 (PMC13065580; doi:10.3758/s13428-026-02971-9)
Supplement: Supplementary file 2 — Supplementary file2 (XLSX 52 KB) [file 13428_2026_2971_MOESM2_ESM.xlsx]

## Sheet: Food_Charecteristics
Image Name	Cuisine:	Origin:	Global Area of Consumption: Either where most commonly eaten near the region of origin or areas that are the top consumers	Area of Consumption within target country	Time of Consumption:	Placement in meal:			American	India
wontonSoup.jpg	Chinese	Northern China	Hong Kong, Taiwan, Beiing, and Shanghai	New York, San Francisco	Lunch	Soup			American Duplicates	Indian Duplicates
wings.jpg	American	Buffalo, New York	Southern US	East Coast, Midwest, West Coast and South	Dinner	Appetizer
turkeyStuffingCranGreenBeansPotatos.jpg	American	Rome	US	Northeast, South, Midwest, West Coast	Dinner	Side
turkeySandwich	American	Union Club (NYC) or Saratoga Club (Saratoga Springs) New York	US	Northeast, South, Midwest, West Coast	Lunch	Entree
tunaSalad	American	Southern California Coast	US	East Coast, Midwest, South, West Coast	Lunch	Salad
tunaCasserole	American	Pacific Northwest	Middle US	Middle America, and Midwest	Dinner	Entree
topRamen	Japanese	Ikeda, Japan	China and Hong Kong	College Campuses	Lunch/Dinner	Entree
tomatoSoupfin	Spanish	Southern Spain	Spain, US	Restaurants, Schools, Homes	Lunch/Dinner	Appetizer
tofuStirFry	Chinese	China	China , Japan, Korea, Southeast Asia	New York, San Francisco	Lunch/Dinner	Entree
tatertots2	American	Ontario, Oregon	US	School Cafeterias, Fast Food	Lunch	Side
tacos	Mexican	Mexico	Mexico, Sweden, US, Norway	California, Texas, Illinois, Arizona, New Mexico, NYC, Denver, Las Vegas	Lunch/Dinner	In-between
sweetPotatoFries	American	Peru	North America, Europe, Asia Pacific	Diners, Fast Food	Lunch/Dinner	Side
sushi	Japanese	China	Japan	California, Hawaii, New York, Washington, Illinois	Lunch/Dinner	Entree
steakPotatoesGreenBeans	American	France and Belgium	US	Midwest, South, NYC, Las Vegas, Chicago	Dinner	Entree
spamSeaweed	Hawaiian	Hawaii	Hawaii	Hawaii	Snack	In-between
spaghettiSquash	Italian-American	Manchuria, China	Asia, North America, and Europe	Grocery Stores and Farmers' markets	Dinner	Side
SpaghettiAndMeatballs	Italian-American	New York City	US	Northeast, Midwest, Florida, California	Dinner	Entree
spaghetti	Italian	Bologna, Italy	US	Northeast, Midwest, Florida, California	Dinner	Entree
sloppyJoe	American	Sioux City, Iowa	Iowa, New Jersey	Diners	Dinner	Entree
scrambledEggToast	Western	Ancient Rome, Italy	UK and US	Diners	Breakfast	Entree
sausageOnionsPeppers	Italian-American	Southern Italy	Naples, Southern US	Northeast, Chicago, Midwest, South	Lunch/Dinner	Entree
salmonRiceAsparagus	Italian, Pacific Northwest	Japan	US, Northern Europe, Japan	Pacific Northwest, California, Alaska, New England, South	Lunch/Dinner	Entree
roastBeefSandwich	American	Revere, Massachusetts	Boston	Northeast, Midwest, South, West Coast	Lunch	Entree
rissoto	Italian	Northen Italy	Northern Italy	Northeast, Chicago, California, South, Midwest	Dinner	Side
ribs	Western and Asian	Caribbean	US and UK	South, Midwest, West, Pacific Northwest	Dinner	Entree
ramen	Japanese	Japan	Japan	California, Hawaii, New York, Washington, Illinois	Lunch/Dinner	Entree
quiche	French	Paris, France	France, US, UK	Northeast, South, Midwest, West Coast, Pacific Northwest	Breakfast	Entree
quesadillas	Mexican	Norther Mexico (particularly Sonora)	Mexico	California, Texas, Illinois, Arizona, New Mexico, NYC, Denver, Las Vegas	Lunch/Dinner	Entree
potRoast	American	France	New England, Midwest, the South	Midwest, Northeast, South, West, Pacific Northwest	Dinner	Entree
potatoSoup	American and European	France	France	Midwest, Northeast, South, West, Pacific Northwest	Lunch/Dinner	Appetizer
porkChopDinner	American	Butte, Montana	China, the South	Midwest, South, Northeast, West, Pacific Northwest	Dinner	Entree
poboy	Louisiana	New Orleans, Louisiana	the South	South	Lunch/Dinner	Entree
pizza3	Italian	Naples, Italy	Norway, US, Italy, UK	New York, Chicago, Detroit, California, St. Louis, New Haven, New Jersey, Tennessee, Georgia, South Carolina	Dinner	Entree
pigsInBlanket	American	Czechoslovakia or Germany	UK , Ireland, US	Midwest, South, Northeast, West	Snack/Appetizer	Side
phillyCheeseSteak	Philadelphia	South Philadelphia	Philadelphia	Pennsylvania, New Jersey, Delaware, Maryland, Virginia, Floria, California, Texas, Illinois, Nevada, Michigan, Ohio	Lunch/Dinner	Entree
penneVodka	Mediterranean	Italy	Italy, US	New York, New Jersey, Connecticut, Pennsylvania, Florida, California, Chicago, Texas, Nevada	Diner	Entree
pastaSalad	Italian-American	Italian Jews in the Roman Empire	US	Midwest, South, Northeast, California, Southwest, Texas, Pacific Northwest	Lunch	Salad
omeletteToast	French	Ancient Persia	France, US, Thailand, Japan, Italy, Spain	New York, South, California, Northeast, Midwest, Southwest, Pacific Northwest, Hawaii	Breakfast	Entree
nachos	Tex-Mex (Mexican and American)	Coahuila, Mexico	Texas, Mexico	California, Texas, Illinois, Arizona, New Mexico, NYC, Denver, Las Vegas	Snack/Appetizer	Side/Appetizer
mozzerellaSticks	Italian-American	France	Chicago, New York	Sports bars, Fast food	Snack/Appetizer	Side
movieTheaterPopcorn	Indigenous American	New Mexico	US, France, Japan	Theaters	Snack	In-between
minestroneSoup	Italian	Italy	Italy	Northeast, Midwest, Florida, California	Lunch	Soup
meatloafDinner	German, Czech, Scandinavian, Belgian	Rome	Mid-Atlantic	Midwest, South, Northeast, West, Pacific Northwest, Southwest	Dinner	Entree
meatBallSub	Italian-American	Italian-American communities in the northeastern US	Northeast	Northeast, Midwest, Florida, California	Lunch/Dinner	Entree
mcDchickenNuggs	American	Ithaca, New York (Cornell)	US	Fast Food, Everywhere	Lunch/Dinner	Side
matzoBallSoupEdited	Jewish	Germany, Austria, and Alsace	Central and Eastern Europe	NYC, California, Florida, Chicago, Pennsylvania, Massachusetts, Washington D.C., Michigan	Lunch/Dinner	Soup
macAndCheese	American	England	US, Canada, UK	College Campuses	Dinner	Entree
lentilSoup	Middle Eastern	Middle East	Europe, Latin America, Middle East	Northeast, South, Midwest, West, Southwest	Lunch/Dinner	Appetizer
mashedPotatos	British and Frenh	Inca Empire in Latin America	Ireland, US	South, Midwest, Northeast, West, Southwest	Dinner	Side
lasagna	Italian	Naples, Italy	Italy	Northeast, Midwest, Florida, California	Dinner	Entree
latkas	Jewish	Peruvian-Bolivian Andes Mountains	Eastern Europe, US	NYC, California, Florida, Chicago, Pennsylvania, Massachusetts, Washington D.C., Michigan	Breakfast/Dinner	Side
kraftMac	American	St. Louis, Missouri	Canadians	College Campuses	Dinner	Entree/Side
hamDinner	American	China	US, Sweden, England	South, Midwest, Northeast, West, Southwest	Dinner	Entree
hamburger	American	Hamburg, Germany	Oregon, Arizona, Utah	South, Midwest, Northeast, West, Southwest, Pacific Northwest, Great Plains	Lunch/Dinner	Entree
jambalaya	Cajun and Creole	New Orleans, Louisiana	Louisiana	Louisiana, Gulf Coast, Texas, Mississippi, Alabama, Florida, Arkansas, Tennessee	Dinner	Entree
hotDog	American	Frankfurt-am-Main, Germany	Southern US	South, Midwest, Northeast, West, Southwest, Pacific Northwest, Great Plains	Lunch	Side/Appetizer
hashBrown	American	Switzerland	US	South, Midwest, Northeast, West, Southwest, Pacific Northwest, Great Plains	Breakfast	Side
gardenSalad	American	Rome and Greece	US , Europe	Midwest, South, West, Northeast, Southwest, Pacfiic Northwest, Great Plains	Lunch/Dinner	Side
generalTsoChicken	Chinese-American	Taiwan	US	San Francisco, Los Angeles, NYC, Chicago, Seattle, Houston, Boston, Philadelphia, Detroit, Las Vegas	Dinner	Entree
grilledCheese	American	US	US, Australia, UK	Diners	Lunch/Dinner	Entree
friedRice	Chinese	China	China, Indonesia, Japan, Thailand, India	San Francisco, Los Angeles, NYC, Chicago, Seattle, Houston, Boston, Philadelphia, Detroit, Las Vegas	Lunch/Dinner	Entree
grits	Southern American	Virginia	Southern US	Georgia, South Carolina, North Carolina, Alabama, Mississippi, Louisiana, Tennessee, Kentucky, Arkansas, Virginia, Maryland, Chicago, Michigan, California, Seattle, Hawaii, NYC	Breakfast	Side
fishSticks	American	Massachusetts	US, UK, Germany	Northeast, Midwest, South, West Coast, Southwest, Hawaii	Dinner	Appetizer
eggSalad	American and European	Britain	Southern US	Northeast, Mid-Atlantic, South, Midwest, West, Southwest, Plains	Lunch	Salad
fettucinneAlfredo	Italian	Rome, Italy	US	Northeast, Midwest, Florida, California	Dinner	Entree
dumplings2	Chinese	Nieyang, China	China, Japan, Korea	Georgia, South Carolina, North Carloina, Alabama, Mississippi, Louisiana, Tennessee, Kentucky, Arkansas, Virginia, Maryland, Chicago, Michigan, California, Seattle, Hawaii, NYC	Dinner	Appetizer/Side
frenchFries	Belgian and French	Belgium	US, Belgium, France, UK	Fast Food	Snack/Appetizer	Side
falafelPita	Middle Eastern	Egypt	Middle East and Mediterranean	NYC, Los Angeles, Chicago, Washington D.C., San Francisco, Dearborn, Houston, Phoenix, Southeast, West	Lunch/Dinner	Entree
deliSub	Italian-American	New Jersey	US, Canada	Georgia, South Carolina, North Carloina, Alabama, Mississippi, Louisiana, Tennessee, Kentucky, Arkansas, Virginia, Maryland, Chicago, Michigan, California, Seattle, Hawaii, NYC	Lunch/Dinner	Entree
dinnerRolls	American	Boston, Massachusetts		Midwest, South, Northeast, West, Plains, Southeast	Dinner	Appetizer
crab	Cajun and Creole	Louisiana	US	Chesapeake Bay Area, Gulf Coast, Pacific Northwest, Northeast, Mid-Atlantic, New Jersey, South, West Coast, Alaska	Dinner	Entree
deepDish	Chicago	Chicago, Illinois	Chicago	Illinois, NYC, Los Angeles, Las Vegas, Detroit, Minneapolis, Phoenix, Miami	Dinner	Entree
crabCake	American	Chesapeake Bay, US	Mid-Atlantic	Maryland, Virginia, Louisiana, Northeast, Gulf Coast, South, New Orleans, Pacific Northwest	Dinner	Appetizer
dinoNuggs	American	Ithaca, New York (Cornell)	US	Fast Food	Lunch/Dinner	In-between
cornbread	American	Southern United States	Southern US	South, Midwest, Southwest	Dinner	Appetizer
cornCob	American	Central Mexico	Mexico, Central America, Peru	Midwest, South, Great Plains, Northeast, West, Southwest, Pacific Northwest	Dinner	Side
cornedBeefHash	American	New England	US, UK, France	Northeast, Midwest, South	Breakfast	Entree
cocktailShrimp	American	San Francisco	US and UK	Southeast, Gulf Coast, Northeast, West Coast, Midwest	Dinner	Appetizer
cornedBeefDinner	Irish	British Isles	US	Northeast, Midwest, South	Dinner	Entree
chilli	Texas	Texas-Mexico border towns	India, China, Mexico, Thailand, Jamaica	Texas, Midwest, South, West, Northeast, Pacific Northwest, Southwest	Dinner	Appetizer
clamChowder	American	New England	Maine, Massachusetts	Northeast, Pacific Northwest, California, South, New York	Lunch/Dinner	Soup
clams	American	New England	US, Asia, Europe	New England, Pacific Northwest, Mid-Atlantic, South, Gulf Coast, Great Lakes	Dinner	Appetizer
chickenWafflesGood	Soul Food	Pennsylvania Dutch country	Southern US	South, Northeast, Midwest, West Coast	Brunch/Dinner	Entree
chickenRice	Cajun and Creole	Senegambian region	Singapore, Malaysia, Thailand	San Francisco, Los Angeles, NYC, Chicago, Seattle, Houston, Boston, Philadelphia, Detroit, Las Vegas	Lunch/Dinner	Entree
chickenTeriyakiRiceBroccoli	Japanese	Japan	US, Japan	San Francisco, Los Angeles, NYC, Chicago, Seattle, Houston, Boston, Philadelphia, Detroit, Las Vegas	Dinner	Entree
chickenSalad	American	Wakefield, Rhode Island	Southern US	Northeast, South, Midwest, West Coast, Southwest	Lunch	Salad
chickenNoodleSoup	American	Ancient Greece and China	US, China	Northeast, Midwest, South, West Coast, Southwest	Lunch/Dinner	Entree
chickenParm	Italian-American	Northeast US	US, Canada	Northeast, Midwest, Florida, California	Dinner	Entree
chickenPotPie	American and British	United Kingdom	US	Midwest, South, Northeast, West Coast, Southwest	Dinner	Entree
capreseSalad	Italian	Isle of Capri, Italy	Italy	Northeast, Midwest, Florida, California	Lunch/Dinner	Salad
cheeseNachos	Tex-Mex	Coahuila, Mexico	Texas, Mexico	California, Texas, Illinois, Arizona, New Mexico, NYC, Denver, Las Vegas	Snack	Appetizer
calamari	Mediterranean	Italy	Mediterranean, Souther Europe, East Asia	Northeast, Mid-Atlantic, South, West Coast, Southwest, Midwest	Dinner	Appetizer
cheeseCrackers	European	France	US	Northeast, South, Midwest, West Coast, Southwest, Pacific Northwest	Snack	In-between
chickenCaesar	Italian	Tijuana, Mexico	US	Northeast, West Coast, South, Midwest, Southwest, Pacific Northwest	Lunch/Dinner	Salad
chickenAndDumplings	Southern American	Southern US	Southern US	South, Midwest, Appalachians, Southwest, Northeast	Dinner	Entree
brusselSprouts	European and American	Rome	UK and California	Northeast, West Coast, South, Midwest, Southwest	Dinner	Side
broccoliCheddarSoup	American	US	US	Northeast, Midwest, South, West Coast	Lunch/Dinner	Side
blackBeansRice	Latin American, Caribbean, and Southern American	Africa	Latin America	California, Texas, Illinois, Arizona, New Mexico, NYC, Denver, Las Vegas	Lunch/Dinner	Entree
BLT	American	Britain	US, UK	Northeast, South, Midwest, West	Lunch	Entree
burrito2	Mexican	Ciudad Juarez, Mexico	Mexico, US, California, Texas	California, Texas, Illinois, Arizona, New Mexico, NYC, Denver, Las Vegas	Lunch/Dinner	Entree
broccoliCauliflower	Mediterranean and American	Mediterranean region	China, India, US	West Coast, Northeast, South, Midwest	Lunch/Dinner	Soup
beefStroganoff	Russian	Russia	Russia, Europe, US	Midwest, East Coast, South, West	Lunch/Dinner	Entree
beefJerky	Native American and American	Peru	US, Canada	West, Midwest, South, Northeast, Southwest, Pacific Northwest,	Snack	In-between
barbequeChickenCorn	Southern American	Southern US	Kentucky, Texas, New York	South, Midwest, West Coast, Southeast, Northeast, Plains and Rocky Mountains	Lunch/Dinner	Entree
bagel	Polish	Poland	New York, Great Lakes	NYC, California, Florida, Chicago, Pennsylvania, Massachusetts, Washington D.C., Michigan	Breakfast	Entree
baconEggCheese	American	Britain	US, Canada	Fast Food	Breakfast	Entree
balogneSandwich	American	Bologna, Italy	Midwest, Appalachia, South	Midwest, South, Northeast, Texas, Southeast, West Virginia	Lunch	Entree
aloo paratha	Indian	Punjab, India	Northern India	Northern India	Breakfast	Side/Entree
aloo_bonda	Indian	Southern India	Southern India	Southern India	Snack	In-between
aloo_methi	Indian	North India	India	Northern India	Lunch/Dinner	Entree
aloo_pakora	Indian	North India	India	India	Snack	Appetizer
aloo_parantha	Indian	Punjab, India	Northern India	Northern India	Breakfast	Side/Entree
Aloo_Gutke	Indian	Uttarakhand	Northern India	Northern India	Snack	Entree
alu cholay	North Indian	North India (Punjab)	Northern India	Northern India	Lunch/Dinner	Entree
baingan-bharta	North Indian	North India	India, Pakistan, Bangladesh	Northern India	Lunch/Dinner	Entree
batata-nu-shaak	Gujarati	Gujarat	Gujarat	Gujarat	Lunch/Dinner	Entree
beef-bihari-kabab	Indian	Bihar	Bihar, West Bengal	Bihar, West Bengal	Dinner/Street Food	Entree
bhel_puri	Indian	Bombay	Mumbai	Northern India	Snack/Street Food	In-between
Bhindi Masala	Indian	North India	India	Northern India	Lunch/Dinner	Entree
bhutte-ka-kees	Indian	Indore	Indore	Indore	Snack/Street Food	Appetizer/In-between
bisi_bele	Southern Indian	Karnataka	Karnataka	Karnataka	Breakfast/Lunch/Dinner	Entree
bombaySandwhich2	Indian	Mumbai	Mumbai	Gujarat, Maharashtra	Breakfast/Snack/Street Food	Entree
cauliflowerfry	Indian	Asia Minor	Middle East, South Asia, Europe	India	Dinner	Appetizer
chapati2	Indian	Indus Valley civilization	India	India	Lunch	Side
chicken65	Southern Indian	Chennai	India, Middle East, Malaysia, Singapore	India	Dinner	Appetizer
chicken biryani	Indian	Ancient Persia	India, Pakistan	Southern India	Lunch/Dinner	Entree
chicken_chettinad	Chettinad	Tamil Nadu	Chettinad	Tamil Nadu	Lunch/Dinner	Entree
chicken frankie	Indian	Mumbai	Mumbai	Maharashtra, Delhi	Breakfast/Dinner	Entree
chicken_karahi	North Indian	Khyber Pakhtunkhwa	Northern India, Pakistan	Northern India	Lunch/Dinner	Entree
Chicken-Biryani-Recipe	Indian	Ancient Persia	India, Pakistan	Southern India	Lunch/Dinner	Entree
Chicken-Tikka-Masala	Indian	Glasgow, Scotland	UK, India	India	Lunch/Dinner	Entree
chickenlollipop	Indian and Pakistani	Khyber Pakhtunkhwa	India, Pakistan	India	Dinner	Appetizer
chilla	Indian	Sindh	Northern India	Northern India	Breakfast	Entree
chole kulcha	North Indian	Punjab, India	Northern India	Northern India	Breakfast/Lunch/Dinner	Entree
daal pakwan 2	Sindhi	Sindh	Sindh, Maharashtra	Sindh, Maharashtra	Breakfast	Entree
daal pakwan	Sindhi	Sindh	Sindh, Maharashtra	Sindh, Maharashtra	Breakfast	Entree
daal_makhani	North Indian	Punjab, India	India, Pakistan	Northern India	Lunch/Dinner	Entree
dahi vada	Indian	North India	Northern and Southern India	India	Dinner	Entree/Appetizer
dal-bati-churma	Rajasthani	Rajasthan	Rajasthan	Rajasthan	Lunch/Dinner	Entree
dhokla	Gujarati	Gujarati	Gujarat	Gujarat	Breakfast	Appetizer/Side
dosa	Indian	Southern India	Southern India	Southern India	Breakfast/Lunch/Dinner	Entree
fish amritsari	Indian	Amritsar	Amritsar, Punjab	Punjab	Dinner	Appetizer
fried rice	Chinese	Yangzhou, Jiangsu	East and Southeast Asia	India	Dinner	Entree
Garlic-Naan	Indian	Ancient Iran or Persia	India, Indonesia	India	Lunch/Dinner	Side
Goan-Prawn-Curry	Goan	Goa	Goa	Goa	Lunch/Dinner	Entree
goanPrawnCurry	Goan	Goa	Goa	Goa	Lunch/Dinner
goatcurry2	Indian	Maharashtra, India	India, Jamaica, Indonesia, Malaysia, Singapore, Trinidad	India (except Gujarat)	Lunch/Dinner	Entree
gobi	Indian	Mongolia	India	India	Lunch/Dinner	Entree
hakka-noodles	Indo-Chinese	Hakka region in China	India, Pakistan	India	Dinner	Entree
idli	Southern Indian	Indonesia	Southern India	Southern India	Breakfast	Appetizer/Entree
jadoh	Khasi	Meghalaya	Meghalaya	Meghalaya	Breakfast	Entree
kadambam	Iyengar	Thanjavur	Thanjavur	Tamil Nadu, Karnataka	Lunch/Dinner	Entree/Side
kadhi-pakora	North Indian	Rajasthan	Northern India, Pakistan	Northern India	Lunch/Dinner	Entree
keema_aloo	North Indian and Pakistani	North India	Northern India, Pakistan	Northern India	Lunch/Dinner	Entree
kerala-fish-curry	Kerala	Kerala	Kerala, Goa, Sri Lanka	Kerala, Goa	Lunch/Dinner	Entree
kerala [paratha]	Kerala	Kerala	Kerala	Kerala, Tamil Nadu	Lunch/Dinner	Side
khandvi	Gujarati	Gujarat	Gujarat, Maharashtra	Gujarat, Maharashtra	Breakfast	Appetizer/Side
khichdi	Indian	North India	India, Bangladesh, Pakistan, Nepal, Sri Lanka	India	Lunch/Dinner	Entree
korma	Mughlai	Mughal Empire	India, Pakistan, Bangladesh, Iran	India	Lunch/Dinner	Entree
lamb vindaloo2	Goan	Goa	Goa	Goa	Lunch/Dinner	Entree
lamb-rogan-josh	Kashmiri	Kashmiri	India, UK, Australia, US	India (except Gujarat)	Lunch/Dinner	Entree
lemonrice	Southern Indian	Southern India	Southern India	Southern India	Lunch/Dinner	Side
littiChokha2	Bihari	Bihar	Bihar, Jharkhand, eastern Uttar Pradesh	Bihar, Jharkhand, eastern Uttar Pradesh	Lunch/Dinner	Entree
maash ki daal	North Indian and Pakistani	Punjab, India	Punjab	Punjab	Lunch/Dinner	Entree
makkaGatka2	Punjabi	Telangana	Telangana	Telangana	Breakfast/Lunch	Side
masala_papad	Indian	Punjab, India	India, Nepal	India	Snack	Appetizer
Matar-Paneer	North Indian	Maharashtra, India	Northern India	Northern India	Lunch/Dinner	Entree
mixed vegetable poha	Indian	Maharashtra, India	Maharashtra, Gujarat, Madhya Pradesh	Maharashtra, Gujarat, Madhya Pradesh	Breakfast	Entree
momo 2	Tibetan and Nepali	Tibet	Nepal, India, Bhutan, Bangladesh	Northeast India	Snack/Street Food	Appetizer/In-between
monaco-pizza-bites	Indian	Parle	India	India	Snack	In-between
palak-paneer	North Indian	North India	Northern India	Northern India	Lunch/Dinner	Entree
paneer bhurji	North Indian	North India	Northern India	Northern India	Lunch/Dinner	Entree
pani puri	Indian	Bihar	Northern India	India	Snack/Street Food	In-between/Entree
patra	Gujarati	Gujarat	Western India	Western India	Snack/Dinner	Entree/Appetizer
pav-bhaji	Indian	Mumbai	India, Pakistan	India	Dinner/Street Food	Entree
punj_ratani_daal	Punjabi	North India	India	Northwest India	Lunch/Dinner	Entree
puri_bhaji	Indian	North India	India	India	Breakfast	Entree
rajma	Indian	Mexico and Guatemala	Northern India	Northern India	Lunch/Dinner	Entree
Rasam	Southern Indian	Southern India	Southern India	Southern India	Lunch/Dinner	Side
red_rice_khichdi	Indian	Persia	India, Bangladesh	East India	Lunch/Dinner	Entree
samosa	Indian	Middle East	India, South Asia, West Asia, Central Asia	India	Snack	Appetizer
sarsonKaSaag3	Punjabi	North India	Punjab, Pakistan	Punjab	Lunch/Dinner	Entree
shahi paneer	Indian	Punjab, India	India	North India	Lunch/Dinner	Entree
Sindhi-Kadhi	Sindhi	Sindh	Sindh	Punjab, Delhi	Lunch/Dinner	Entree
smilies2	Western	Florenceville, Canada	US	fast food restaurants	Snack	Appetizer
springRoll	Chinese	China	China, Vietnam, Thailand	India	Snack/Dinner	Appetizer
sweet-corn-soup	Chinese	China	China, India, US	India	Dinner	Soup
tandoori_chicken	Indian	Punjab, India	India, Pakistan	India	Dinner	Appetizer/Entree
thali 2	Indian	Southern India	India	India	Lunch	Entree
thepla2	Gujarati	Gujarat	Gujarat	Gujarat	Lunch/Dinner	Side
upma	Southern Indian	Southern India	Southern India	India	Breakfast	Side/Entree
Uthappam	Southern Indian	Southern India	Southern India	Southern India	Breakfast/Dinner	Entree
vada pav	Indian	Central Mumbai	India	Maharashtra	Snack	In-between
veg_pulao	Indian	Baghdad	India, Pakistan, Bangladesh	India	Lunch/Dinner	Entree

## Sheet: American_Sources
Image Name	Source Type	Image Link	Media Type
wontonSoup.jpg	Video image	https://www.youtube.com/watch?app=desktop&v=s-Ru6BfIEwA	Video
wings.jpg	Online Recipe	https://www.cookingclassy.com/buffalo-wings/	Recipe Website
turkeyStuffingCranGreenBeansPotatos.jpg	Online Recipe	https://www.changingdestiniesministry.org/product/holiday-basket-for-dinner/	Recipe Website
turkeySandwich	Other	https://www.getcravecafe.com/product/deli-sandwich/61	Cafe
tunaSalad	Other	https://www.flavcity.com/tuna-salad-recipe/. https://www.facebook.com/flavcity/posts/im-not-bragging-but-my-tuna-salad-recipe-is-the-bomb-low-mercury-tuna-avocado-oi/2739726249424769/	Multiple
tunaCasserole	Blog	https://www.spendwithpennies.com/easy-tuna-casserole/	Blog
topRamen	Blog	https://www.mashed.com/280595/popular-instant-ramen-brands-ranked-from-worst-to-best/	Blog
tomatoSoupfin	Database	https://www.facebook.com/snackolla/	FaceBook
tofuStirFry	Blog	https://www.simplyrecipes.com/spicy-tofu-stir-fry-recipe-5115374	Multiple
tatertots2	Blog	https://carmyy.com/web-stories/air-fryer-tater-tots/	Blog
tacos	Blog	https://basilandbubbly.com/healthy-american-tacos/	Blog
sweetPotatoFries	Online Recipe	https://healthyfitnessmeals.com/sweet-potato-wedges/	Recipe Website
sushi	Other	https://www.instagram.com/noburestaurants/p/CU3obZhMjGQ/?utm_source=ig_embed&utm_campaign=loading&img_index=2	Instagram
steakPotatoesGreenBeans	Blog	https://ar.pinterest.com/pin/352054895890633329/	blog
spamSeaweed	Other	https://rasamalaysia.com/spam-musubi/	recipe Website
spaghettiSquash	Online Recipe	https://www.cookingclassy.com/roasted-spaghetti-squash-browned-butter/	Recipe Website
SpaghettiAndMeatballs	Blog	https://www.spendwithpennies.com/spaghetti-and-meatballs/	Blog
spaghetti	Online Recipe	https://www.instructables.com/How-to-make-spaghetti-in-a-couple-easy-steps/	Recipe Website
sloppyJoe	Online Recipe	https://thenovicechefblog.com/turkey-sloppy-joes/	Recipe Website
scrambledEggToast	Blog	https://www.iheartnaptime.net/scrambled-eggs/	Blog
sausageOnionsPeppers	Blog	https://thrivebalancelife.com/products/chicken-sausage-peppers-and-onions-over-spaghetti-squash	Blog
salmonRiceAsparagus	Database	https://www.montlakeconsulting.net/products/salmon-teriyaki	Website
roastBeefSandwich	Online Recipe	https://www.sandwichtribunal.com/2018/09/roast-beef-sandwiches/	Recipe Website
rissoto	Database	https://theflavorlabs.com/past-classes/thurs-415	Website
ribs	Online Recipe	https://thestayathomechef.com/oven-baked-ribs/	Recipe Website
ramen	Blog	https://www.theflavorbender.com/easy-homemade-chicken-ramen/	Blog
quiche	Online Recipe	https://www.simplyrecipes.com/recipes/quiche_lorraine/	Recipe Website
quesadillas	Online Recipe	https://barefeetinthekitchen.com/everything-quesadillas/	Recipe Website
potRoast	Other	https://baldwinmeals.com/product/pot-roast/	Restaurant
potatoSoup	Blog	https://sugarapron.com/2015/11/02/creamy-potato-soup/	Blog
porkChopDinner	Database	https://www.facebook.com/ramblingrosebar/	FaceBook
porkchop	Online Recipe	https://www.recipetineats.com/oven-baked-pork-chops-with-potatoes/	Recipe Website
poboy	Online Recipe	https://www.delish.com/cooking/recipe-ideas/a35591174/shrimp-po-boy-recipe/	Recipe Website
pizza3	Blog	https://www.theinfatuation.com/new-york/reviews/ff-pizzeria	Blog
pigsInBlanket	Online Recipe	https://eatwheat.org/recipes/pigs-in-a-blanket/	Recipe Website
phillyCheeseSteak	Online Recipe	https://www.cbc.ca/life/food/lauren-toyotas-vegan-philly-cheesesteak-1.5045272	Recipe Website
penneVodka	Online Recipe	https://www.cookingclassy.com/penne-alla-vodka-sauce/	Recipe Website
pastaSalad	Online Recipe	https://www.cookingclassy.com/italian-pasta-salad/	Recipe Website
omeletteToast	Blog	https://www.mrbreakfast.com/superdisplay.asp?recipeid=2415#google_vignette	Blog
nachos	Online Recipe	https://iambaker.net/chili-cheese-nachos/	Recipe Website
mozzerellaSticks	Other	https://www.littlebustersderby.com/items/mozzarella-sticks	Restaurant
movieTheaterPopcorn	Other	https://www.businessinsider.com/amc-sold-record-28-million-of-food-drink-due-to-avengers-endgame-2019-5	News Website
minestroneSoup	Online Recipe	https://fitfoodiefinds.com/vegetable-minestrone-soup/	Recipe website
meatloafDinner	Database	https://www.facebook.com/story.php/?story_fbid=857446199725070&id=100063790923674&_rdr	FaceBook
meatBallSub	Blog	https://www.celinemoine.com/the-art-of-homemade-meatball-subs/	Blog
mcDchickenNuggs	Database	https://ca.news.yahoo.com/half-price-nuggets-cash-prizes-080817793.html?guccounter=1&guce_referrer=aHR0cHM6Ly9sZW5zLmdvb2dsZS5jb20v&guce_referrer_sig=AQAAAJ_4tw_Zyx6X3cu-LOTbBK3Cbcze1rRcGlO3AfzfeWh1KrFxfDVmBxan4aBJzz2EC1FBOq6qJgty9AEBJjHz_R3D0-8qfcp1t675ftw6o9e1B6xsb3Sy39M3TaLqf0wJ3RIiOnXO4B7-c_1EQF2xFZdbT592EPLGvUoi8OyYQ9cg	News Article
matzoBallSoupEdited	Online Recipe	https://www.budgetbytes.com/matzo-ball-soup/	Recipe Website
macAndCheese	Online Recipe	https://www.seriouseats.com/mac-cheese-recipes-5117582	Recipe Website
lentilSoup	Online Recipe	https://www.noracooks.com/vegan-lentil-soup//	Recipe Website
mashedPotatos	Online Recipe	https://www.noracooks.com/easy-vegan-gravy/	Recipe Website
lasagna	Database	https://www.facebook.com/TheFrenchTouchSXM/photos/tuesday-and-wednesday-special-home-made-grouned-beef-lasagna-/832094892256695/?_rdr	FaceBook
latkas	Online Recipe	https://www.thekitchn.com/this-recipe-is-the-cure-for-a-better-cast-iron-cure-2521755	Recipe Website
kraftMac	Online Recipe	https://www.champagneandcoffeestains.com/instant-pot-kraft-macaroni-cheese/	Recipe Website
hamDinner	Blog	https://www.thewanderinghearth.com/hearthside/7-ways-to-use-leftover-ham	Blog
hamburger	Database	https://se.pinterest.com/pin/410742428520709927/	Pinterest
jambalaya	Online Recipe	https://www.thetwobiteclub.com/2011/06/lauras-jambalaya.html	Recipe Website
hotDog	Database	https://www.pinterest.com/pin/52917364350733578/	Pinterest
hashBrown	Online Recipe	https://recipes.net/articles/how-to-cook-hash-brown-patties-on-the-stove/	Recipe Website
gardenSalad	Other	https://akhirahscafeandstore.com/products/akhirah-s-house-salad	Restaurant
generalTsoChicken	Online Recipe	https://modernmealmakeover.com/general-tsos-chicken//	Recipe Website
grilledCheese	Database	https://www.facebook.com/WOJB88.9/photos/a.10151423211400807/10158111157400807/?type=3&_rdr	FaceBook
friedRice	Online Recipe	https://therecipecritic.com/easy-fried-rice//	Recipe Website
grits	Online Recipe	https://www.spendwithpennies.com/how-to-make-grits/	Recipe Website
fishSticks	Database	https://www.wsj.com/articles/companies-try-to-get-kids-hooked-on-fish-sticks-1397591193	The Wall Street Journal
eggSalad	Other	https://chanasplace.com/?product=egg-salad-sandwich	Restaurant
fettucinneAlfredo	Online Recipe	https://www.modernhoney.com/fettuccine-alfredo/	Recipe Website
dumplings2	Online Recipe	https://mamalovestocook.com/web-stories/traditional-chinese-dumplings-recipe-story/	Recipe Website
frenchFries	Other	https://slicelife.com/restaurants/nj/morganville/07751/angelotti-s-pizza-trattoria-4018-route-9-south-morganville/menu	Restaurant
falafelPita	Online Recipe	https://www.acouplecooks.com/falafel-sandwich/	Recipe Website
deliSub	Other	https://bygdaddyspizza.com/product/italian-sandwich/	Restaurant
dinnerRolls	Online Recipe	https://happymoneysaver.com/dinner-rolls/	Recipe Website
crab	Other	https://www.tannersfish.com/products/5-broken-crab-grab-bag	Restaurant
deepDish	Online Recipe	https://www.chewoutloud.com/deep-dish-pizza-the-real-deal/	Recipe Website
crabCake	Other	https://www.williestouts.ca/crab-cakes	Restaurant
dinoNuggs	Blog	https://www.abillion.com/reviews/5fec468d7222af00a277105aa	Blog
cornbread	Other	https://absolutelyediblecakes.com/product/corn-bread/	Restaurant
cornCob	Online Recipe	https://ohsweetbasil.com/secret-best-grilled-corn-recipe//	Recipe Website
cornedBeefHash	Online Recipe	https://www.africanbites.com/corned-beef-hash/	Recipe Website
cocktailShrimp	Online Recipe	https://www.foodnetwork.com/recipes/food-network-kitchen/shrimp-cocktail-recipe2-1942120	Recipe Website
cornedBeefDinner	Other	https://www.whittinghammeats.com/products/corned-beef-brisket	Restaurant
chilli	Online Recipe	https://www.punchfork.com/recipe/Chilli-Con-Carne-RecipeTin-Eats	Recipe Website
clamChowder	Online Recipe	https://www.tasteofhome.com/collection/instant-pot-soup-recipes/	Recipe Website
clams	Online Recipe	https://rasamalaysia.com/steamed-clams/	Recipe Website
chickenWafflesGood	Online Recipe	https://www.delish.com/cooking/recipe-ideas/a26754247/chicken-and-waffles-recipe/	Recipe Website
chickenRice	Database	https://commons.wikimedia.org/wiki/File:Nigerian_Jollof_rice_and_fried_chickens.jpg	Wiki
chickenTeriyakiRiceBroccoli	Online Recipe	https://www.crunchycreamysweet.com/quick-easy-asian-takeout-recipes/	Recipe Website
chickenSalad	Online Recipe	https://www.the-girl-who-ate-everything.com/chicken-salad-recipe//	Recipe Website
chickenNoodleSoup	Online Recipe	https://www.recipetineats.com/homemade-chicken-noodle-soup-from-scratch/	Recipe Website
chickenParm	Online Recipe	https://www.allthingsmamma.com/baked-chicken-parmesan/	Recipe Website
chickenPotPie	Online Recipe	https://cravingtasty.com/homemade-chicken-pot-pie//	Recipe Website
capreseSalad	Online Recipe	https://www.foodnetwork.com/recipes/rachael-ray/caprese-salad-recipe-1939232	Recipe Website
cheeseNachos	Database	https://connorpodkul2015.wordpress.com/2015/04/03/consumer-reaction-to-over-priced-stadium-concessions/	News Website
calamari	Other	https://www.milanezza.com/product/Fried_Calamari/74	Restaurant
cheeseCrackers	Database	https://www.pinterest.com/pin/220817187951237969/	Pinterest
chickenCaesar	Database	https://es.pinterest.com/pin/57632070210999034/	Pinterest
chickenAndDumplings	Online Recipe	https://www.simplyrecipes.com/recipes/chicken_and_dumplings/	Recipe Website
brusselSprouts	Online Recipe	https://www.wellplated.com/sauteed-brussels-sprouts/	Recipe Website
broccoliCheddarSoup	Blog	https://gimmedelicious.com/broccoli-cheddar-soup/	Blog
blackBeansRice	Online Recipe	https://veggiechick.com/super-easy-black-beans-and-rice/	Recipe Website
BLT	Database	https://www.getcravecafe.com/product/blt-sandwich/143	Cafe
burrito2	Database	https://locorritoburrito.com/products/our-menu/burritos-51218085	Restaurant
broccoliCauliflower	Online Recipe	https://www.spendwithpennies.com/roasted-broccoli-and-cauliflower/	Recipe Website
beefStroganoff	Online Recipe	https://www.recipetineats.com/beef-stroganoff/	Recipe Website
beefJerky
barbequeChickenCorn	Online Recipe	https://www.delish.com/cooking/recipe-ideas/recipes/a43609/barbecue-chicken-with-chili-lime-corn-recipe/	Recipe Website
bagel	Database	https://www.newyorker.com/humor/daily-shouts/how-to-get-the-exact-amount-of-cream-cheese-you-want-on-your-bagell	News Website
baconEggCheese	Database	https://www.yelp.com/biz/cup-cafe-san-francisco-44	Yelp
balogneSandwich	Database	https://au.pinterest.com/pin/bologna-sandwich--784470828872243906/	Pinterest

## Sheet: Indian_Sources
ImageName	Source Type	Website
aloo parantha 2	Online Recipe	https://www.archanaskitchen.com/breakfast-meal-plate-aloo-paratha-tomato-onion-tadka-raita-and-lehsuni-pudina-chutney
aloo paratha	Video image	https://rasoikatadka.com/rasoi_cms/product/aloo-paratha-with-dahi/
aloo_bonda	Online Recipe	picture: https://www.pinterest.com/pin/aloo-bonda-recipe-swasthis-recipes--654429389588060696/ source: https://www.indianhealthyrecipes.com/aloo-bonda-recipe-how-to-make-potato-bonda/
aloo_methi	Online Recipe	https://www.cookwithmanali.com/aloo-methi/
aloo_pakora	Restaurant	https://bombayrestaurantac.com/product/potato-pakora/
aloo_parantha	Other	https://www.instagram.com/pizzawali/reel/CNFgWP6l-2B/
Aloo_Gutke	Online Recipe	https://www.funfoodfrolic.com/aloo-ke-gutke/
alu cholay	Online Recipe	Chana Aloo or Chhole Aloo Masala (Spicy Chickpeas and Potato Curry) - My Food Story
baingan-bharta	Online Recipe	https://www.indianhealthyrecipes.com/baingan-bharta/
batata-nu-shaak	Restaurant	https://www.justdial.com/Patan-Gujarat/Shree-Brahmani-Restaurant-Below-Raj-Palace-Guest-House-Chanasma/9999P2766-2766-210902171005-L1P9_BZDET/gallery?tab=all&template=1&ncatid=&mncatname=&vrsn=3.0&bd=&pselect=192453260
beef-bihari-kabab	Online Recipe	https://cookpad.com/in/recipes/13704005-bihari-kabab
bhel_puri	Online Recipe	https://vegecravings.com/bhel-puri-recipe/
bhindi masala 2	Online Recipe	https://manjulaskitchen.com/bhindi-masala-spicy-okra/
Bhindi Masala	Video image	https://www.youtube.com/watch?app=desktop&feature=youtu.be&v=jJuaR8us-6k
bhutte-ka-kees	Online Recipe	https://www.vegrecipesofindia.com/bhutte-ka-kees-recipe/
bisi_bele	Online Recipe	https://www.indianhealthyrecipes.com/bisi-bele-bath/
Bombay-Sandwich	Online Recipe	https://www.cookwithmanali.com/bombay-veggie-grilled-cheese-sandwich/
bombaySandwhich2	Online Recipe	https://www.spiceupthecurry.com/bombay-vegetable-grilled-sandwich/
cauliflowerfry	Online Recipe	https://www.vahrehvah.com/curry-leaf-cauliflower-fry
chapati1	Online Recipe	https://www.tasteofhome.com/recipes/chapati-breads/
chapati2	Online Recipe	https://www.aspicyperspective.com/best-simple-roti-chapati-recipe/
chicken65	Restaurant	https://tasteofhyderabadus.com/shop/chicken-fish-prawns/
chicken biryani	Other	https://www.tripadvisor.com/Restaurant_Review-g295424-d10680580-Reviews-Zahrat_Al_Hayat-Dubai_Emirate_of_Dubai.html#/media/10680580/?albumid=101&type=ALL_INCLUDING_RESTRICTED&category=101
chicken_chettinad	Online Recipe	https://swatisani.net/kitchen/recipe/chicken-chettinad-a-chicken-dish-from-tamil-nadu/
chicken frankie	Restaurant	https://www.facebook.com/people/Rolls-Therapy/100067172976810/?sk=photos
chicken_karahi	Online Recipe	https://rookiewithacookie.com/chicken-karahi-recipe/
Chicken-Biryani-Recipe	Online Recipe	https://www.cubesnjuliennes.com/chicken-biryani-recipe/
Chicken-Frankie2	Video image	https://www.youtube.com/watch?v=TVMw0d1m9kM
Chicken-Tikka-Masala	Online Recipe	https://diethood.com/easy-chicken-tikka-masala-recipe/
chickenkarahi	Online Recipe	https://www.relishthebite.com/chicken-karahi/
chickenKarahi2	Online Recipe	https://fatimacooks.net/chicken-karahi-recipe-pictures-tips-authentic/
chickenlollipop	Online Recipe	https://www.yummytummyaarthi.com/chicken-lollipop-restaurant/
chilla	Online Recipe	https://www.cookwithmanali.com/besan-chilla/
chole kulcha	Blog	https://riseofflavours.food.blog/2019/12/03/tangy-chole-kulche-in-dwarka/
daal pakwan 2	Online Recipe	https://www.spiceupthecurry.com/dal-pakwan-recipe/
daal pakwan	Online Recipe	https://www.secondrecipe.com/dal-pakwan/
daal_makhani	Online Recipe	https://shwetainthekitchen.com/dal-makhani/
dahi vada	Online Recipe	https://www.whiskaffair.com/bread-ke-dahi-vade/
dal-bati-churma	Online Recipe	https://vaya.in/recipes/details/dal-bati-churma-recipe/
dhokla	Online Recipe	https://www.indianhealthyrecipes.com/khaman-dhokla/
dosa	Other	https://www.facebook.com/aaibreakfast/photos
dosa3	Online Recipe	https://pipingpotcurry.com/how-to-make-dosa/
fish amritsari	Online Recipe	https://oncemorerecipes.com/amritsari-fish-fry-recipes/
fried rice	Restaurant	https://royalmehfilrestaurant.com/product/veg-schezwan-fried-rice/
Garlic-Naan	Online Recipe	https://cafedelites.com/buttery-garlic-naan-recipe/
Goan-Prawn-Curry	Online Recipe	https://myfoodstory.com/goan-prawn-curry-recipe/#wprm-recipe-container-11224
goanPrawnCurry	Online Recipe	https://akshaytripathifoodlover.medium.com/how-to-make-delicious-methi-mutton-curry-88f3535fe73a
goatcurry2	Online Recipe	https://www.edenayurveda.com/writing-recipes/goat-curry
gobi	Online Recipe	https://veganbell.com/aloo-gobi/
hakka-noodles	Online Recipe	https://www.indianhealthyrecipes.com/hakka-noodles-recipe/
idli	Online Recipe	https://www.vegrecipesofindia.com/idli-recipe-how-to-make-soft-idlis/
idli2	Online Recipe	https://www.spiceindiaonline.com/idli-dosa-batter-recipe/
jadoh	Other	https://www.facebook.com/theyummytv/photos/a.327341477749298/400741893742589/
kadambam	Blog	https://sirisblog.com/2020/10/21/temple-style-kadambam-prasadam/
kadhi-pakora	Online Recipe	https://www.vegrecipesofindia.com/punjabi-kadhi-recipe-punjabi-kadhi-pakora/
keema_aloo	Online Recipe	https://indianambrosia.com/keema-aloo/
keemaAloo2	Online Recipe	https://butfirstchai.com/keema-aloo-gawar-recipe/
kerala-fish-curry	Online Recipe	https://foodiesterminal.com/kerala-fish-curry-with-coconut-milk/
kerala	Video image	https://www.youtube.com/watch?app=desktop&v=R6JPWnpRx14
khandvi	Other	https://www.istockphoto.com/photo/khandvi-gluten-free-indian-gujarati-snack-made-of-chickpea-flour-selective-focus-gm701206506-129789643
khichdi	Online Recipe	https://www.archanaskitchen.com/chana-dal-khichdi-recipe
korma	Online Recipe	https://veganheaven.org/recipe/vegetable-korma/
lamb vindaloo	Online Recipe	https://www.cubesnjuliennes.com/lamb-vindaloo-recipe-mutton-vindaloo/
lamb vindaloo2	Online Recipe	https://zestfulkitchen.com/lamb-vindaloo-recipe/
lamb-rogan-josh	Blog	https://www.redonline.co.uk/food/recipes/a46134998/lamb-rogan-josh/
lemonrice	Online Recipe	https://www.cookwithmanali.com/lemon-rice/
littiChokha2	Online Recipe	https://manjulaskitchen.com/litti-chokha-bihari-sattu-litti/#google_vignette
maash ki daal	Online Recipe	https://www.mazadaar.co.uk/?s=maash&post_type=any
makkaGatka2	Online Recipe	https://www.mycurryveda.com/makka-gatka/
masala_papad	Online Recipe	https://www.whiskaffair.com/masala-papad/
masalapapad2	Blog	https://food.ndtv.com/food-drinks/lip-smacking-ways-to-use-papad-from-masala-papad-to-rolls-and-chaats-1731969
Matar-Paneer	Online Recipe	https://www.awesomecuisine.com/recipes/940/matar-paneer/
mixed vegetable poha	Online Recipe	https://achalafood.com/mixed-vegetable-poha/
momo 2	Online Recipe	https://www.harighotra.co.uk/chicken-momos-recipe
momo	Online Recipe	https://www.scmp.com/week-asia/society/article/2101091/tandoori-momo-how-tibetan-refugees-reshaped-indian-cuisine
monaco-pizza-bites	Online Recipe	https://cookpad.com/us/recipes/11877684-monaco-pizza-bites
palak-paneer	Video image	https://www.youtube.com/watch?app=desktop&v=N1-KJR_CnII
paneer bhurji	Other	https://www.facebook.com/tasteofindiapl
pani puri 2	Online Recipe	https://myvegetarianroots.com/pani-puri/
pani puri	Online Recipe	https://myvegetarianroots.com/pani-puri/
patra	Online Recipe	https://www.yummytummyaarthi.com/gujarati-patra-recipe/
pav-bhaji	Other	https://www.facebook.com/108616254603321/photos/pb.100064139649861.-2207520000/287158803415731/?type=3
punj_ratani_daal	Video image	https://www.facebook.com/oventadka/videos/punj-rattani-dal/338842173784042/
puri_bhaji	Video image	https://www.youtube.com/watch?app=desktop&v=IiZppZrUeuI
rajma	Online Recipe	https://lovelaughmirch.com/kashmiri-rajma-creamy-kidney-beans/
Rasam	Other	https://x.com/cookinacurry/status/995974966628769792
red_rice_khichdi	Blog	https://compassandfork.com/recipe/what-is-red-rice-why-famous-food-bhutan/
samosa	Online Recipe	https://www.recipetineats.com/samosa-recipe/
sarson_ka_saag	Other	https://www.facebook.com/koylaBarBQLounge/photos/a.130247062224507/130242545558292/
sarsonKaSaag3	Online Recipe	https://shwetainthekitchen.com/sarson-ka-saag/
shahi paneer	Restaurant	https://www.tripadvisor.com/Restaurant_Review-g304551-d12861257-Reviews-Brahmins-New_Delhi_National_Capital_Territory_of_Delhi.html
Sindhi-Kadhi	Online Recipe	https://maunikagowardhan.co.uk/cook-in-a-curry/sindhi-kadhi-chawal-2/
smilies	Blog	https://parenting.firstcry.com/articles/15-easy-recipes-for-kids-to-make/
smilies2	Other	https://www.reddit.com/r/nostalgia/comments/d8vger/mccaine_smiles_mashed_potato_shapes/
springRoll	Blog	https://revisfoodography.com/veg-spring-roll/
sweet-corn-soup	Online Recipe	https://www.indianhealthyrecipes.com/sweet-corn-soup-recipe/
tandoori_chicken	Restaurant	https://swiftez.com/product/pooja-exotic-indian-cuisine-tandoori-chicken/
thali 2	Online Recipe	https://mayuris-jikoni.com/2020/09/14/gujarati-thali-methi-na-gota/
thepla	Online Recipe	https://www.tarladalal.com/methi-thepla-gujarati-methi-thepla-recipe-39833r
thepla2	Online Recipe	https://www.jcookingodyssey.com/authentic-gujarati-plain-thepla-pan/
upma	Online Recipe	https://www.vegrecipesofindia.com/tomato-upma-recipe/
Uthappam	Other	https://currybliss.com/pages/indian-vegetarian-restaurant-richardson-tx
vada pav	Online Recipe	https://www.cookingandme.com/vada-pav-recipe-how-to-make-mumbai-vada/
veg_pulao	Other	https://www.facebook.com/spice96/photos/a.1170103626356099/1228645933835201/
