# Supplementary material for: Same emotion, different stimuli: A context-sensitive method to evoke nostalgia
Source: Behav Res Methods. 2026 Apr 7;58(4):105. doi: 10.3758/s13428-026-02971-9 (PMC13065580; doi:10.3758/s13428-026-02971-9)
Supplement: Supplementary file 3 — Supplementary file3 (XLSX 21 KB) [file 13428_2026_2971_MOESM3_ESM.xlsx]

## Sheet: USA foods
food	food category: 1=entree 2=side/appatizer 3=snack	specific category	familiarity	likeability	childhood exposure	ccal/100g	cal/serving size	calorie content	0	frequency(number of people from pilot + number of studies validating)	Image Aquired	ethnicity breakdown	notes
bacon egg and cheese	1	breakfast	1	1	1				0
Bagel & cream cheese	1	breakfast	1	1	1	282			0	0+1	1	77% white from study
balogne sandwich	1	sandwich	1	1	1				0
barbeque food (barbeque chicken, pasta salad, conrnbread etc)	1	special occasion plate	1	1	1				0	1+0
beef jerky	3	snack	1	0	1				0
beef stroganof	1	main-mixed	1	1	1				0
Black Beans with rice	1	main-pasta/rice	1	1	1	129			0	0+1	1	77% white from study
BLT sandwich	1	sandwich	1	1	1				0
broccoli cheddar soup	2	soup	1	1	1				0
brussel sprouts	2	vegetable side	1	0	1	43		low	0	n/a
burrito	1	main-mixed	1	1	1				0	2+0	1	2 southeast asian
calamari	2	appetizer/ horderves	1	1	1				0
caprese salad	2	non vegetable salad	1	1	1				0	1+0
cheese and crackers	3	snack	1	1	1				0
Cheese Nachos	3	bar food	1	1	1	370			0	0+1	1	77% white from study
chicken and dumplings	1	soup	0	1	1				0
chicken and rice	1	main- mixed	1	1	1				0
chicken and waffels	1	main- mixed	1	1	0				0
chicken caesar salad	2	main-mixed	1	1	1				0
Chicken noodle soup - Campbell’s Classic	2	soup	1	1	1	44			0	0+1		77% white from study
Chicken nuggets fast food	2	main-meat	1	1	1	269.4			0	0+1		77% white from study	we have a separate plain nuggs doesnt mention bbq sauce
chicken parm	1	main-meat	1	1	1			high	0	2+0	1	2 white
chicken pot pie	1	main-meat	1	1	0				0
chicken salad	2	non lettuce based salad	1	1	1				0
chicken teriyaki with broccoli and rice	1	main- mixed	1	1	1				0
chili	2	main-mixed	1	1	1				0	2+0	1	2 white	1 veg
chips and dip	3	bar food	1	1	1				0
clam chowder	2	soup	1	1	1				0
clams	1	main-meat-fish/shellfish	1	1	1				0
Cocktail shrimp	2	appetizer/ horderves	1	1	1	99			0	0+1		77% white from study
coleslaw	2	non lettuce based salad	1	1	1			low	0				my dad made this all the time but I dont know if its common
corn beef hash	1	main-meat	1	1	1				0
corn bread (white sauce is northeast specific)	2	carb side	1	1	1				0
corn on the cob	2	vegetable side	1	1	1				0
corned beef dinner	1	main-mixed	1	1	1				0
crab cake	2	main-meat	1	1	1				0
crabs	1	main-meat-fish/shellfish	1	1	1				0
deep dish pizza	1	pizza	1	1	0				0
deli sub	1		1	1	1				0
dinner rolls (with lots of butter)	2	carb side	1	1	1				0
Dino nuggets	1	kid food	1	1	1		230		0	5+1	1	5 from us 3 white 2 asian	as a child this was a main
dumplings	2	americanized chinese	1	1	1				0
egg salad sandwiches	1	sandwich	1	1	1				0
Falafel w/pita	1	main-mixed	1	1	1	356			0	0+1		77% white from study
fettucinne alfredo	1		1	1	1				0
fish sticks	2	kid food	1	0	1				0	2+0	1	2 white	as a child this was a main
french fries	3	bar food	1	1	1	319	365	high	0	3+5	1	2 white, 1 southeast asian	2 specified smiley fries
fried rice	1	main-pasta/rice	1	1	1				0	(0+1)
garden salad	2	salad	1	0	1				0	0+4
general tso chicken	1	americanized chinese	1	1	1				0
grilled cheese	1	sandwich	1	1	1	336			0	2+1	1	2 white
grits	2	side-carb	0	0	0				0
gryos	1	main-mixed	1	1	1	135(w/ meat sauce)			0
ham dinner	1	main-meat	1	1	1				0
hamburger	1	main-meat	1	1	1	295		high	0	1+4	1	1 white, 2 women from uni of sussex
Hash browns	3	breakfast	1	1	1	221			0	0+1		77% white from study	usually breakfast- also for dinner down south and sometimes as a side
hot dog	1	main-meat	1	1	1			high	0	3+0	1	1 asian, 1 white, 1 hispanic or latino	1 boiled
jambalaya	1		0		0				0
kraft mac and cheese	1		1	1	1				0
lasagna	1	main-pasta/rice	1	1	1			high	0	0+1
lentil soup	2	soup	1	0	1	56			0
lunchables	1	kid food	1	1	1		260		0	4+0	1	2 asian 2 white both us	as a child this was a main
mac and cheese	1	main-pasta/rice	1	1	1	164		high	0	12+0	1	7 white, 4 asian, 1 black	2 white parti specified kraft, 1 black parti specified kraft
Mashed potatoes w/butter (ADD GRAVY TO THIS)	2	vegetable side	1	1	1	115			0	0+1		77% white from study	have mashed potatos with gravy image
matzo ball soup	2	soup	?	1	1				0	2+0		2 white us	jewish food
meat loaf	1	main-meat	1	1	1				0
meatball sub	1	sandwich	1	1	1				0	1+0
Minestrone Soup (chunky )	2	soup	1	0	0	38		low	0	0+1		77% white from study	never heard of this
movie theater popcorn	3	snack	1	1	1				0
Mozzarella sticks with marinara sauce	2	bar food	1	1	1	287			0	0+1		77% white from study
Omelet	1	breakfast	1	1	1	210			0	0+1		77% white from study
pasta salad	2	non lettuce based salad	1	1	1				0
penne vodka	1		1	1	1				0
philly cheese steak	1	sandwich	1	1	1				0
pigs in a blanket	2	bar food	1	1	1				0
pizza	1	pizza	1	1	1	266		high	0	11+4	1	6 white, 2 asian, 3 southeast asian	1 white parti specified papa johns, one southeast asian parti specified homemade
poboy	1	sandwich	1	1	0				0
pork chop, veggies, and potatos	1	main-meat	1	1	1				0
pot roast	1	main-meat	1	1	1				0
potato casserole	2	side-carb	1	0	0				0
potato latkes	2	religious food	1	1	1				0
potato soup	2	soup	1	1	1				0	3+0	1	2 hispanic or latino, 1 white	1 white participant specified potato leek
quesadillas	1	bar food	1	1	1				0
quiche	1	breakfast	1	1	1				0
Ramen	1		1	1	1				0
ribs	1	main-meat	1	1	1				0	2+0	1	1 white, 1 black or african american	1 babt back
risotto	2		1	1	0				0
roast beef sandwiches	1	main-meat	1	1	1				0
roasted cauliflower and broccoli	2	vegetable side	1	0	1			low	0
Salmon with rice and asparagus	1		1	1	1	203		loq	0	0+1		77% white from study
sausage onions and peppers	1	main-mixed	1	1	1				0
scrambled eggs bacon and toast	1	breakfast (plate)	1	1	1				0
sloppy joe	1	sandwich	1	1	1				0
smiley fries	2	kid food	1	1	1				0
spaghetti	1	main-pasta/rice	1	1	1				0	5+1	1	1 hispanic or latino, 4 white, 1 japanese	1 with ground beef, 1 meatballs, 2 spaghetti-os
spaghetti and meatballs	1	main-mixed	1	1	1				0
spaghetti squash	2	vegetable side	1	0	1	32		low	0
spam seaweed	1	main-meat	0	0	0				0
stacked nachos	1	main-mixed	1	1	1				0
steak potatoes and green beans	1	main-meat	1	1	1				0	3+3	1	2 white, 1 black or african american, 1 asian, 1 japanese
Sushi with condiments	1	americanized chinese	1	1	1	126			0	0+1		77% white from study
sweet potato fries	2		1	1	1				0
tacos	1	main-meat	1	1	1				0
tatertots	2	bar food	1	1	1				0
thanksgiving meal	1	special occasion plate	1	1	1				0
tofu stir fry	1	main-mixed	1	1	0				0
tomato soup	2	soup	1	1	1				0	2+0	1	2 white
tuna casserole	2	side-mixed	0	0	0				0
tuna salad	2	non lettuce based salad	1	0	1	93		low	0	0+1		77% white from study
Turkey sandwich (lettuce, tomato, cheese, red onion)	1	sandwich	1	1	1	131			0	0+1		77% white from study
wings	2	main-meat	1	1	1				0
wonton soup	2	americanized chinese	1	1	1				0

## Sheet: India foods
food	food category (entree=1, app/side=2, snack=3, curry=4, rice=5, roti=6)	food region (1= north, 2= south, 3=indochinese, 4=east, 5=west, 6=central)	familiarity	likeability	childhood exposure	calorie content	American=0, Indian=1, Both =2	frequency(number of people from pilot + number of studies validating)	Image Acquired
daal-baati-churma	1	1	0	0	0	low	1		1
rajma and rice	1	1	1	1	1	low	1		1
khichdi	1	1	1	1	1	low	1	2+0	1
pav bhaji	1	1	1	1	1	low	1		1
sweet corn soup	1	3	1	1	1	low	1
upmaa	1	2	1	0	1	low	1		1
beef bihari kebab	1	4	0	0	0	low	1		1
litti chokha	1	4	0	0	0	low	1
bhindi masala	1	1	1	1	1	low	1		1
maggi noodles	1	1	1	0	0	low	1	3+0
vegetable manchurian	1	3	0	0	0	low	1
curry leaf cauliflower fry	1	3	1	1	1	low	1		1
golden fried prawns	1	3	1	1	1	low	1
chole bhature (channa + puri)	1	1	1	1	1	high	1
dosa	1	2	1	0	0	high	1		1
thali	1	1	1	1	1	high	1		1
hakka noodles	1	3	1	1	1	high	1
sesame chicken lollipop	1	3	1	1	1	high	1
monaco pizza bites	1	2	0	0	0	high	1		1
chicken 65	1	2	0	0	0	high	1		1
bombay masala sandwich	1	5	0	0	0	low	1
patra	2	1	0	0	0	low	1		1
Momos	2	3	0	0	0	low	1		1
sarva pindi	2	2	1	1	1	low	1
raita	2	1	1	1	1	low	1		1
dahi vada	2	2	0	0	0	low	1
dhokla	3	5	0	1	0	low	1		1
Makka Gatka	3	2	0	0	0	low	1		1
idli and sambar	3	2	1	1	1	low	1		1
bhutte ki kees	3	6	0	0	0	low	1		1
kadhi pakodi	3	1	1	1	1	low	1		1
vegetable poha	3	5	0	0	0	low	1		1
vada pav	3	5	0	0	0	low	1		1
chicken tandoori	3	3	1	1	1	low	1		1
paneer bhurji	3	1	1	1	1	high	1		1
samosa	3	1	1	1	1	high	1
pakora	3	1	1	1	1	high	1		1
pani puri	3	1	1	1	1	low	1		1
aloo cholay	3	1	0	0	0	low	1		1
khichu	3	5	0	0	0	low	1
masala papad	3	2	1	1	1	low	1		1
aloo bonda	3	2	1	1	1	low	1		1
aloo gobi	3	2	0	0	0	low	1		1
khandvi	3	5	0	0	0	low	1		1
puri bhaji	3	1	1	1	1	high	1		1
bhel puri	3	5	1	1	1	low	1		1
Kerala fish curry	4	2	0	1	1	low	1		1
mutton curry(goat)	4	4	1	1	1	low	1		1
korma	4	1	1	0	0	low	1		1
bendekai gojju	4	2	0	0	0	low	1
dhal makhani	4	1	1	1	1	low	1		1
matar paneer	4	1	1	1	1	low	1		1
maash ki daal	4	1	0	0	0	low	1
chicken karahi	4	1	1	1	1	low	1		1
Bateta nu shaak	4	5	0	0	0	low	1		1
sindhi curry	4	1	0	0	0	low	1		1
goan shrimp curry	4	5	0	0	0	low	1		1
dalma	4	2	0	0	0	low	1
sarson ka saag and makki roti	4	1	1	1	1	low	1		1
jadoh	4	1	0	0	0	low	1		1
phagshapa	4	4	0	0	0	low	1
methi ki sabji	4	1	1	1	0	low	1
Punj Ratani Dal	4	1	0	0	0	low	1
chicken tikka masala	4	1	1	1	1	high	1	0+1	1
spicy pork curry	4	1	0	1	1	high	1
Chicken Chettinad	4	2	0	0	0	high	1		1
lamb vindaloo	4	1	1	1	1	high	1		1
daal pakwan	4	1	0	0	0	high	1		1
lamb rogan josh	4	1	1	1	0	high	1		1
fish amaristari	4	2	0	0	0	high	1		1
shahi paneer	4	1	1	1	1	high	1		1
palak paneer	4	1	1	1	1	high	1		1
keema aloo	4	1	1	1	1	high	1		1
aloo ke gutke	4	1	1	1	1	high	1		1
chole kulcha	4	1	0	0	0	low	1
bisi bele bath	4	2	0	0	0	low	1		1
lemon rice	5	1	1	1	1	low	1		1
schezwan fried rice	5	3	1	1	1	low	1		1
vegetable pulao	5	6	0	0	0	low	1
chicken Biryani	5	1	1	1	1	high	1		1
Kadambam rice	5	2	0	0	0	high	1
rasam and rice	5	2	0	0	0	low	1
red rice khichdi	5	1	0	0	0	low	1
chapati	6	1	1	1	1	low	1		1
thepla	6	1	0	0	0	low	1
aloo paranthi	6	1	1	1	1	high	1		1
garlic naan (let this be by itself)	6	1	1	1	1	high	1		1
karala paratta	6	2	0	0	0	low	1
frankie chicken	6	5	0	0	0	low	1		1
chilla	6	1	0	0	0	low	1		1
bengan bharta
smilies									1
aloo methi									1
uttapam
batata nu shaak									1
